# Supplementary material for: Maternal Hyperglycemia Promotes Late-Life Neurodegenerative Changes Associated with AGE–RAGE Activation and Impaired Insulin Signaling: Protective Effects of Palmitoleic Acid
Source: Nutrients. 2026 May 29;18(11):1748. doi: 10.3390/nu18111748 (PMC13258400; doi:10.3390/nu18111748)
Supplement: Supplementary file 1 [file nutrients-18-01748-s001.zip]

Archive with 1 entries (1 files):
- nutrients-4315050-supplementary.pdf
